# Supplementary material for: Comparative Effects of Recirculating and Rice-Co-Culture Systems on Growth-Quality Trade-Offs and Underlying Physiological Mechanisms in Red Claw Crayfish (Cherax quadricarinatus)
Source: Foods. 2026 May 24;15(11):1857. doi: 10.3390/foods15111857 (PMC13256386; doi:10.3390/foods15111857)
Supplement: Supplementary file 1 [file foods-15-01857-s001.zip]

Archive with 1 entries (1 files):
- foods-4234829-supplementary.pdf
